# Supplementary material for: Sinularia polydactyla (Ehrenberg, 1834) (Cnidaria, Octocorallia) re-examined, with the description of a new species
Source: Zookeys. 2016 Apr 14;(581):71–126. doi: 10.3897/zookeys.581.7455 (PMC4857042; doi:10.3897/zookeys.581.7455)
Supplement: XML Treatment for Sinularia polydactyla [file zookeys.581.7455-treatment1.xml]

<!DOCTYPE tp:taxon-treatment
  PUBLIC "-//TaxonX//DTD Taxonomic Treatment Publishing DTD v0 20100105//EN" "tax-treatment-NSO.dtd">
<tp:taxon-treatment xmlns:tp="http://www.plazi.org/taxpub"><tp:treatment-meta><kwd-group><label>Taxon classification</label><kwd><named-content content-type="kingdom">Animalia</named-content></kwd><kwd><named-content content-type="order">Alcyonacea</named-content></kwd><kwd><named-content content-type="family">Alcyoniidae</named-content></kwd></kwd-group><mixed-citation publication-type="journal"><person-group><name><surname>van Ofwegen</surname><given-names>Leen P.</given-names></name><name><surname>McFadden</surname><given-names>Catherine S.</given-names></name><name><surname>Benayahu</surname><given-names>Yehuda</given-names></name></person-group><article-title>
          <italic><tp:taxon-name><tp:taxon-name-part taxon-name-part-type="genus">Sinularia</tp:taxon-name-part> <tp:taxon-name-part taxon-name-part-type="species">polydactyla</tp:taxon-name-part></tp:taxon-name></italic> (Ehrenberg, 1834) (<tp:taxon-name><tp:taxon-name-part taxon-name-part-type="phylum">Cnidaria</tp:taxon-name-part></tp:taxon-name>, <tp:taxon-name><tp:taxon-name-part taxon-name-part-type="subclass">Octocorallia</tp:taxon-name-part></tp:taxon-name>) re-examined, with the description of a new species</article-title><source>Zookeys</source><day>14</day><month>4</month><year>2016</year><volume>2016</volume><issue>581</issue><fpage>71</fpage><lpage>126</lpage><pub-id pub-id-type="doi">10.3897/zookeys.581.7455</pub-id></mixed-citation></tp:treatment-meta><tp:nomenclature><tp:taxon-name>
            <tp:taxon-name-part taxon-name-part-type="genus">Sinularia</tp:taxon-name-part>
            <tp:taxon-name-part taxon-name-part-type="species">polydactyla</tp:taxon-name-part>
          </tp:taxon-name><tp:taxon-authority>(Ehrenberg, 1834)</tp:taxon-authority><xref ref-type="fig" rid="F2">Figures 2A–C, F–G</xref><xref ref-type="fig" rid="F3">, 3</xref><xref ref-type="fig" rid="F4">, 4</xref><xref ref-type="fig" rid="F5">, 5</xref><xref ref-type="fig" rid="F6">, 6</xref><xref ref-type="fig" rid="F7">, 7</xref><xref ref-type="fig" rid="F8">, 8</xref><xref ref-type="fig" rid="F9">, 9</xref><xref ref-type="fig" rid="F10">, 10</xref><xref ref-type="fig" rid="F11">, 11</xref><xref ref-type="fig" rid="F12">, 12</xref><xref ref-type="fig" rid="F13">, 13</xref><xref ref-type="fig" rid="F14">, 14</xref><tp:nomenclature-citation-list><tp:nomenclature-citation><tp:taxon-name><tp:taxon-name-part taxon-name-part-type="genus">Lobularia</tp:taxon-name-part> <tp:taxon-name-part taxon-name-part-type="species">polydactyla</tp:taxon-name-part></tp:taxon-name><comment> Ehrenberg, 1834: 58 (Red Sea).</comment></tp:nomenclature-citation><tp:nomenclature-citation><tp:taxon-name>? <tp:taxon-name-part taxon-name-part-type="genus">Sinularia</tp:taxon-name-part> <tp:taxon-name-part taxon-name-part-type="species">polydactyla</tp:taxon-name-part></tp:taxon-name><comment>; Benayahu and Schleyer 1996: 6 (Mozambique); Benayahu et al. 2003: 56 (Mozambique); <xref ref-type="bibr" rid="B3">Dautova and Savinkin 2013</xref>: 220 (Vietnam).</comment></tp:nomenclature-citation><tp:nomenclature-citation><tp:taxon-name><tp:taxon-name-part taxon-name-part-type="genus">Sinularia</tp:taxon-name-part> <tp:taxon-name-part taxon-name-part-type="species">polydactyla</tp:taxon-name-part></tp:taxon-name><comment> (partly); Benayahu et al. 2002: 278 (Red Sea).</comment></tp:nomenclature-citation><tp:nomenclature-citation><tp:taxon-name><tp:taxon-name-part taxon-name-part-type="genus">Sinularia</tp:taxon-name-part> <tp:taxon-name-part taxon-name-part-type="species">compressa</tp:taxon-name-part></tp:taxon-name><comment> Tixier-Durivault, 1945: 150 (Red Sea); <xref ref-type="bibr" rid="B19">Verseveldt 1980</xref>: 30 (older literature); Benayahu et al. 2002: 278; 2003: 55 (Mozambique); Samimi Namin and Ofwegen 2009: 8 (Persian Gulf); <xref ref-type="bibr" rid="B7">Haverkort-Yeh et al. 2013</xref>: 286 (Red Sea).</comment></tp:nomenclature-citation><tp:nomenclature-citation><tp:taxon-name><tp:taxon-name-part taxon-name-part-type="genus">Sinularia</tp:taxon-name-part> <tp:taxon-name-part taxon-name-part-type="species">compressa</tp:taxon-name-part></tp:taxon-name><comment> (partly); <xref ref-type="bibr" rid="B11">McFadden et al. 2009</xref>: 318; <xref ref-type="bibr" rid="B12">2011</xref>: 25; Benayahu et al. 2013: 1544.</comment></tp:nomenclature-citation><tp:nomenclature-citation><tp:taxon-name><tp:taxon-name-part taxon-name-part-type="genus">Sinularia</tp:taxon-name-part> <tp:taxon-name-part taxon-name-part-type="species">candidula</tp:taxon-name-part></tp:taxon-name><comment> Verseveldt &amp; Benayahu, 1983: 11 (Red Sea).</comment></tp:nomenclature-citation><tp:nomenclature-citation><tp:taxon-name>
            <tp:taxon-name-part taxon-name-part-type="genus">Sinularia</tp:taxon-name-part>
            <tp:taxon-name-part taxon-name-part-type="species">polydactyla</tp:taxon-name-part>
          </tp:taxon-name><comment>NOT <tp:taxon-name><tp:taxon-name-part taxon-name-part-type="genus">Sinularia</tp:taxon-name-part> <tp:taxon-name-part taxon-name-part-type="species">polydactyla</tp:taxon-name-part></tp:taxon-name>; Verseveldt 1971: 4 (Madagascar); Tixier-Durivault 1972: 677 (Reunion; = <tp:taxon-name><tp:taxon-name-part taxon-name-part-type="genus">Sinularia</tp:taxon-name-part> <tp:taxon-name-part taxon-name-part-type="species">shlagmani</tp:taxon-name-part></tp:taxon-name> Benayahu &amp; Ofwegen, 2012); Verseveldt 1972: 457 (Eniwetok Atoll, Marshall Islands); 1974: 96 (New Caledonia): 1977: 3 (Fiji, Guam, Samoa); 1978: 50 (Guam, Palau); 1980: 108 (older literature); Ofwegen and Benayahu 1992: 140 (Tanzania); <xref ref-type="bibr" rid="B16">Ofwegen and Vennam 1994</xref>: 138 (Ambon); Benayahu 1995: 107 (Ryukyu Archipelago); Ofwegen 1996: 208 (Bismarck Sea); Benayahu 1997: 237 (Guam, <italic>in situ</italic> image); 2002: 20 (Ryukyu Archipelago); Benayahu et al. 2004: 551 (Taiwan; <italic>in situ</italic> image); Manuputty and Ofwegen 2007: 192 (Ambon; = <tp:taxon-name><tp:taxon-name-part taxon-name-part-type="genus">Sinularia</tp:taxon-name-part> <tp:taxon-name-part taxon-name-part-type="species">ceramensis</tp:taxon-name-part></tp:taxon-name>); <xref ref-type="bibr" rid="B11">McFadden et al. 2009</xref>: 321; <xref ref-type="bibr" rid="B12">2011</xref>: 25; Benayahu and Ofwegen 2011: 118 (Singapore); Benayahu et al. 2013: 1544.</comment></tp:nomenclature-citation><tp:nomenclature-citation><tp:taxon-name>
            <tp:taxon-name-part taxon-name-part-type="genus">Sinularia</tp:taxon-name-part>
            <tp:taxon-name-part taxon-name-part-type="species">polydactyla</tp:taxon-name-part>
          </tp:taxon-name><comment>NOT <tp:taxon-name><tp:taxon-name-part taxon-name-part-type="genus">Sinularia</tp:taxon-name-part> <tp:taxon-name-part taxon-name-part-type="species">compressa</tp:taxon-name-part></tp:taxon-name>; Benayahu 1997: 215 (Guam); 2002: 18 (Japan); Benayahu et al. 2004: 551 (Taiwan); Manuputty and Ofwegen 2007: 191 (Ambon); Benayahu and Chou 2010: 4 (Singapore).</comment></tp:nomenclature-citation></tp:nomenclature-citation-list></tp:nomenclature><tp:treatment-sec sec-type="type material"><title>Type material examined.</title><p>
            <named-content xmlns:xlink="http://www.w3.org/1999/xlink" content-type="dwc:institutional_code" xlink:type="simple">ZMB</named-content> 299, <named-content xmlns:xlink="http://www.w3.org/1999/xlink" content-type="dwc:typeStatus" xlink:type="simple">lectotype</named-content> (herein designated), Red Sea, leg. Hemprich, Ehrenberg; <named-content xmlns:xlink="http://www.w3.org/1999/xlink" content-type="dwc:institutional_code" xlink:type="simple">ZMB</named-content> 298, two <named-content xmlns:xlink="http://www.w3.org/1999/xlink" content-type="dwc:typeStatus" xlink:type="simple">paralectotypes</named-content>, same data as <named-content xmlns:xlink="http://www.w3.org/1999/xlink" content-type="dwc:typeStatus" xlink:type="simple">holotype</named-content>; <named-content xmlns:xlink="http://www.w3.org/1999/xlink" content-type="dwc:institutional_code" xlink:type="simple">ZMB</named-content> 300, same data as <named-content xmlns:xlink="http://www.w3.org/1999/xlink" content-type="dwc:typeStatus" xlink:type="simple">holotype</named-content>.</p></tp:treatment-sec><tp:treatment-sec sec-type="material"><title>Other material examined.</title><p>
            <named-content xmlns:xlink="http://www.w3.org/1999/xlink" content-type="dwc:institutional_code" xlink:type="simple">RMNH</named-content> Coel. 8890, Gulf of Aqaba, Red Sea, 1.5 km N of Saudi Arabian border, 50–70 cm, 10–20 m from coast, <named-content xmlns:xlink="http://www.w3.org/1999/xlink" content-type="date" xlink:type="simple">15 February 1972</named-content>, coll. H. Schumacher, det. J. Verseveldt, one specimen and two microscope slides; <named-content xmlns:xlink="http://www.w3.org/1999/xlink" content-type="dwc:institutional_code" xlink:type="simple">RMNH</named-content> Coel. 8891, Gulf of Aqaba, Red Sea, 1.5 km N of Saudi Arabian border, 80 cm, <named-content xmlns:xlink="http://www.w3.org/1999/xlink" content-type="date" xlink:type="simple">18 February 1972</named-content>, coll. H. Schumacher, det. J. Verseveldt, one specimen and two microscope slides; <named-content xmlns:xlink="http://www.w3.org/1999/xlink" content-type="dwc:institutional_code" xlink:type="simple">RMNH</named-content> Coel. 8892, Marsa el Muqeibla (= Makbala), Gulf of Aqaba, Red Sea, from reef wall, <named-content xmlns:xlink="http://www.w3.org/1999/xlink" content-type="date" xlink:type="simple">6 January 1968</named-content>, coll. Hebrew University, Jerusalem - Smithsonian Red Sea project 63/SLR 1147, det. J. Verseveldt, one specimen and 3 microscope slides; <named-content xmlns:xlink="http://www.w3.org/1999/xlink" content-type="dwc:institutional_code" xlink:type="simple">RMNH</named-content> Coel. 8944, Marsa abu Zabad, Gulf of Aqaba, Red Sea, <named-content xmlns:xlink="http://www.w3.org/1999/xlink" content-type="date" xlink:type="simple">15 September 1967</named-content>, coll. Hebrew University, Jerusalem - Smithsonian Red Sea project, det. J. Verseveldt, one specimen and five microscope slides; <named-content xmlns:xlink="http://www.w3.org/1999/xlink" content-type="dwc:institutional_code" xlink:type="simple">RMNH</named-content> Coel. 8951, Marsa el Maqeilba, Gulf of Aqaba, Red Sea, <named-content xmlns:xlink="http://www.w3.org/1999/xlink" content-type="date" xlink:type="simple">6 January 1968</named-content>, coll. Hebrew University, Jerusalem - Smithsonian Red Sea project, det. J. Verseveldt, one specimen and four microscope slides; <abbrev xmlns:xlink="http://www.w3.org/1999/xlink" content-type="institution" xlink:title="Zoological Museum, Department of Zoology, Tel Aviv University, Israel" xlink:type="simple">ZMTAU</abbrev> Co 25287, Red Sea, Gulf of Aqaba, Nakeb Shahin, 25 m, coll. Y. Benayahu, <named-content xmlns:xlink="http://www.w3.org/1999/xlink" content-type="date" xlink:type="simple">29 November 1981</named-content>; <abbrev xmlns:xlink="http://www.w3.org/1999/xlink" content-type="institution" xlink:title="Zoological Museum, Department of Zoology, Tel Aviv University, Israel" xlink:type="simple">ZMTAU</abbrev> Co 25309, Red Sea, southern tip of Sinai Peninsula, Sharm El Sheikh, 25 m, coll. Y. Benayahu, <named-content xmlns:xlink="http://www.w3.org/1999/xlink" content-type="date" xlink:type="simple">30 November 1981</named-content>; <abbrev xmlns:xlink="http://www.w3.org/1999/xlink" content-type="institution" xlink:title="Zoological Museum, Department of Zoology, Tel Aviv University, Israel" xlink:type="simple">ZMTAU</abbrev> Co 25378, Red Sea, Gulf of Aqaba, Nakeb Shahin, 18-24 m, coll. Y. Benayahu, <named-content xmlns:xlink="http://www.w3.org/1999/xlink" content-type="date" xlink:type="simple">5 November 1981</named-content>; <abbrev xmlns:xlink="http://www.w3.org/1999/xlink" content-type="institution" xlink:title="Zoological Museum, Department of Zoology, Tel Aviv University, Israel" xlink:type="simple">ZMTAU</abbrev> Co 25419, Red Sea, Gulf of Aqaba, Taba, 1 m, coll. Y. Benayahu, <named-content xmlns:xlink="http://www.w3.org/1999/xlink" content-type="date" xlink:type="simple">30 July 1984</named-content>; <abbrev xmlns:xlink="http://www.w3.org/1999/xlink" content-type="institution" xlink:title="Zoological Museum, Department of Zoology, Tel Aviv University, Israel" xlink:type="simple">ZMTAU</abbrev> Co 26119, Red Sea, North, Tawila Island, 6 m, coll. Y. Benayahu, <named-content xmlns:xlink="http://www.w3.org/1999/xlink" content-type="date" xlink:type="simple">24 September 1989</named-content>; <abbrev xmlns:xlink="http://www.w3.org/1999/xlink" content-type="institution" xlink:title="Zoological Museum, Department of Zoology, Tel Aviv University, Israel" xlink:type="simple">ZMTAU</abbrev> Co 31609, Red Sea, Eritrea, Dahlak Archipelago, Dahlak Island, channel in front of Lul hotel, coll. M. Schleyer, <named-content xmlns:xlink="http://www.w3.org/1999/xlink" content-type="date" xlink:type="simple">12 February 1998</named-content>; <abbrev xmlns:xlink="http://www.w3.org/1999/xlink" content-type="institution" xlink:title="Zoological Museum, Department of Zoology, Tel Aviv University, Israel" xlink:type="simple">ZMTAU</abbrev> Co 31610, Red Sea, Eritrea Dahlak Archipelago, Intere Island, <named-content xmlns:xlink="http://www.w3.org/1999/xlink" content-type="dwc:verbatimCoordinates" xlink:type="simple"><named-content content-type="geo-json" specific-use="{&#34;type&#34;:&#34;Point&#34;,&#34;coordinates&#34;:[39.893,15.641733]}" xlink:type="simple">15°38.504'N, 39°53.580'E</named-content></named-content>, 12.5 m, coll. M. Schleyer, <named-content xmlns:xlink="http://www.w3.org/1999/xlink" content-type="date" xlink:type="simple">3 May 1997</named-content>; <abbrev xmlns:xlink="http://www.w3.org/1999/xlink" content-type="institution" xlink:title="Zoological Museum, Department of Zoology, Tel Aviv University, Israel" xlink:type="simple">ZMTAU</abbrev> Co 32947, Red Sea, Eritrea, Dahlak Archipelago, between Nocra Island and Dahlak Island, southern entrance to the channel, <named-content xmlns:xlink="http://www.w3.org/1999/xlink" content-type="dwc:verbatimCoordinates" xlink:type="simple"><named-content content-type="geo-json" specific-use="{&#34;type&#34;:&#34;Point&#34;,&#34;coordinates&#34;:[39.94,15.693333]}" xlink:type="simple">15°41.60'N, 39°56.40'E</named-content></named-content>, 2–3 m, coll. Y. Benayahu, <named-content xmlns:xlink="http://www.w3.org/1999/xlink" content-type="date" xlink:type="simple">15 February 2005</named-content>; <abbrev xmlns:xlink="http://www.w3.org/1999/xlink" content-type="institution" xlink:title="Zoological Museum, Department of Zoology, Tel Aviv University, Israel" xlink:type="simple">ZMTAU</abbrev> Co 32961, Red Sea, Eritrea, Dahlak Archipelago, Shumma Island, <named-content xmlns:xlink="http://www.w3.org/1999/xlink" content-type="dwc:verbatimCoordinates" xlink:type="simple"><named-content content-type="geo-json" specific-use="{&#34;type&#34;:&#34;Point&#34;,&#34;coordinates&#34;:[40.,15.533333]}" xlink:type="simple">15°32.00'N, 40°00.00'E</named-content></named-content>, 8–12 m, coll. Y. Benayahu, <named-content xmlns:xlink="http://www.w3.org/1999/xlink" content-type="date" xlink:type="simple">16 February 2005</named-content>; <abbrev xmlns:xlink="http://www.w3.org/1999/xlink" content-type="institution" xlink:title="Zoological Museum, Department of Zoology, Tel Aviv University, Israel" xlink:type="simple">ZMTAU</abbrev> Co 33104, Israel, Gulf of Aqaba, Eilat, Marine laboratory, reef off the Inter University Institute for Marine Sciences, 50 m, coll. S. Einbinder, <named-content xmlns:xlink="http://www.w3.org/1999/xlink" content-type="date" xlink:type="simple">8 June 2004</named-content>; <abbrev xmlns:xlink="http://www.w3.org/1999/xlink" content-type="institution" xlink:title="Zoological Museum, Department of Zoology, Tel Aviv University, Israel" xlink:type="simple">ZMTAU</abbrev> Co 35301, Israel, Gulf of Aqaba, Eilat, reef off the Inter University Institute for Marine Sciences, 14 m, coll. Y. Benayahu, <named-content xmlns:xlink="http://www.w3.org/1999/xlink" content-type="date" xlink:type="simple">19 January 2011</named-content>; <italic><tp:taxon-name><tp:taxon-name-part taxon-name-part-type="genus">Sinularia</tp:taxon-name-part> <tp:taxon-name-part taxon-name-part-type="species">compressa</tp:taxon-name-part></tp:taxon-name></italic> material: <abbrev xmlns:xlink="http://www.w3.org/1999/xlink" content-type="institution" xlink:title="Zoological Museum, Department of Zoology, Tel Aviv University, Israel" xlink:type="simple">ZMTAU</abbrev> 34140, <abbrev xmlns:xlink="http://www.w3.org/1999/xlink" content-type="institution" xlink:title="Zoological Museum, Department of Zoology, Tel Aviv University, Israel" xlink:type="simple">ZMTAU</abbrev> 34142, and <abbrev xmlns:xlink="http://www.w3.org/1999/xlink" content-type="institution" xlink:title="Zoological Museum, Department of Zoology, Tel Aviv University, Israel" xlink:type="simple">ZMTAU</abbrev> 34150 used by <xref ref-type="bibr" rid="B12">McFadden et al. (2011)</xref>.</p></tp:treatment-sec><tp:treatment-sec sec-type="Re-description"><title>Re-description.</title><p>The lectotype is 14.5 cm high and 9 cm wide (Figure <xref ref-type="fig" rid="F2">2A</xref>). The primary lobes give off short finger-like lobules up to 1 cm long. The polyp openings are visible as small pits.</p><fig id="F2" position="float" orientation="portrait"><label>Figure 2.</label><caption><p>Colonies. <bold>A</bold> <italic><tp:taxon-name><tp:taxon-name-part taxon-name-part-type="genus">Sinularia</tp:taxon-name-part> <tp:taxon-name-part taxon-name-part-type="species">polydactyla</tp:taxon-name-part></tp:taxon-name></italic> (Ehrenberg, 1834), lectotype <named-content xmlns:xlink="http://www.w3.org/1999/xlink" content-type="dwc:institutional_code" xlink:type="simple">ZMB</named-content> 299 <bold>B</bold> paralectotype <named-content xmlns:xlink="http://www.w3.org/1999/xlink" content-type="dwc:institutional_code" xlink:type="simple">ZMB</named-content> 298 <bold>C</bold> paralectotype <named-content xmlns:xlink="http://www.w3.org/1999/xlink" content-type="dwc:institutional_code" xlink:type="simple">ZMB</named-content> 300 <bold>D</bold> <italic><tp:taxon-name><tp:taxon-name-part taxon-name-part-type="genus">Sinularia</tp:taxon-name-part> <tp:taxon-name-part taxon-name-part-type="species">levi</tp:taxon-name-part></tp:taxon-name></italic> sp. n. holotype <abbrev xmlns:xlink="http://www.w3.org/1999/xlink" content-type="institution" xlink:title="Zoological Museum, Department of Zoology, Tel Aviv University, Israel" xlink:type="simple">ZMTAU</abbrev> Co 34106 <bold>E</bold> paratype <abbrev xmlns:xlink="http://www.w3.org/1999/xlink" content-type="institution" xlink:title="Zoological Museum, Department of Zoology, Tel Aviv University, Israel" xlink:type="simple">ZMTAU</abbrev> Co 34138 <bold>F</bold> <italic><tp:taxon-name><tp:taxon-name-part taxon-name-part-type="genus">Sinularia</tp:taxon-name-part> <tp:taxon-name-part taxon-name-part-type="species">compressa</tp:taxon-name-part></tp:taxon-name></italic> Tixier-Durivault, 1945, <abbrev xmlns:xlink="http://www.w3.org/1999/xlink" content-type="institution" xlink:title="Zoological Museum, Department of Zoology, Tel Aviv University, Israel" xlink:type="simple">ZMTAU</abbrev> 31610 <bold>G</bold> <abbrev xmlns:xlink="http://www.w3.org/1999/xlink" content-type="institution" xlink:title="Zoological Museum, Department of Zoology, Tel Aviv University, Israel" xlink:type="simple">ZMTAU</abbrev> 34142.</p></caption><graphic xmlns:xlink="http://www.w3.org/1999/xlink" xlink:href="zookeys-581-071-g002.jpg" position="float" orientation="portrait" xlink:type="simple" id="oo_84996.jpg"/></fig><p>
            <bold>Sclerites.</bold> Polyps without sclerites. The surface layer of the lobules has clubs with a distinct central wart, the smallest are 0.07 mm long, most are around 0.10 mm, but some reach even a length of 0.15 mm (Figure <xref ref-type="fig" rid="F3">3A</xref>). Furthermore, the surface layer of the lobules has spindles, up to 0.25 mm long, with simple tubercles (Figure <xref ref-type="fig" rid="F3">3B</xref>). The sclerites of the surface layer of the base of the colony resemble those of the surface layer of the lobules, but the clubs are much shorter, only up to 0.10 mm long, with wider handles. The spindles are also wider and shorter than those of the top of the colony, up to 0.15 mm long (Figure <xref ref-type="fig" rid="F4">4</xref>). The interior of the colony has unbranched spindles. In the lobules the spindles are up to 2 mm long (Figure <xref ref-type="fig" rid="F5">5A</xref>), featuring simple or complex tubercles (Figure <xref ref-type="fig" rid="F5">5B</xref>). In the base of the colony they are up to 3 mm long (Figure <xref ref-type="fig" rid="F5">5C</xref>), many with more complex tubercles (Figure <xref ref-type="fig" rid="F5">5D</xref>).</p><fig id="F3" position="float" orientation="portrait"><label>Figure 3.</label><caption><p>
          <italic><tp:taxon-name><tp:taxon-name-part taxon-name-part-type="genus">Sinularia</tp:taxon-name-part> <tp:taxon-name-part taxon-name-part-type="species">polydactyla</tp:taxon-name-part></tp:taxon-name></italic> (Ehrenberg, 1834), lectotype <named-content xmlns:xlink="http://www.w3.org/1999/xlink" content-type="dwc:institutional_code" xlink:type="simple">ZMB</named-content> 299. <bold>A</bold> clubs of surface layer top of colony <bold>B</bold> spindles.</p></caption><graphic xmlns:xlink="http://www.w3.org/1999/xlink" xlink:href="zookeys-581-071-g003.jpg" position="float" orientation="portrait" xlink:type="simple" id="oo_84997.jpg"/></fig><fig id="F4" position="float" orientation="portrait"><label>Figure 4.</label><caption><p>
          <italic><tp:taxon-name><tp:taxon-name-part taxon-name-part-type="genus">Sinularia</tp:taxon-name-part> <tp:taxon-name-part taxon-name-part-type="species">polydactyla</tp:taxon-name-part></tp:taxon-name></italic> (Ehrenberg, 1834), lectotype <named-content xmlns:xlink="http://www.w3.org/1999/xlink" content-type="dwc:institutional_code" xlink:type="simple">ZMB</named-content> 299. <bold>A</bold> clubs of surface layer base of colony <bold>B</bold> spindles.</p></caption><graphic xmlns:xlink="http://www.w3.org/1999/xlink" xlink:href="zookeys-581-071-g004.jpg" position="float" orientation="portrait" xlink:type="simple" id="oo_84998.jpg"/></fig><fig id="F5" position="float" orientation="portrait"><label>Figure 5.</label><caption><p>
          <italic><tp:taxon-name><tp:taxon-name-part taxon-name-part-type="genus">Sinularia</tp:taxon-name-part> <tp:taxon-name-part taxon-name-part-type="species">polydactyla</tp:taxon-name-part></tp:taxon-name></italic> (Ehrenberg, 1834), lectotype <named-content xmlns:xlink="http://www.w3.org/1999/xlink" content-type="dwc:institutional_code" xlink:type="simple">ZMB</named-content> 299. <bold>A</bold> spindles of interior of top of colony <bold>B</bold> tuberculation of one of the spindles <bold>C</bold> spindles of the interior of base of the colony <bold>D</bold> tuberculation of the spindles.</p></caption><graphic xmlns:xlink="http://www.w3.org/1999/xlink" xlink:href="zookeys-581-071-g005.jpg" position="float" orientation="portrait" xlink:type="simple" id="oo_84999.jpg"/></fig><p>
            <bold>Colour.</bold> The alcohol-preserved specimen is light brown.</p></tp:treatment-sec><tp:treatment-sec sec-type="Remarks"><title>Remarks.</title><p>The two paralectotypes <named-content xmlns:xlink="http://www.w3.org/1999/xlink" content-type="dwc:institutional_code" xlink:type="simple">ZMB</named-content> 298 are smaller than the lectotype (Figure <xref ref-type="fig" rid="F2">2B</xref>) but the sclerites are similar (Figure <xref ref-type="fig" rid="F6">6</xref>). Paralectotype <named-content xmlns:xlink="http://www.w3.org/1999/xlink" content-type="dwc:institutional_code" xlink:type="simple">ZMB</named-content> 300 is not a <italic><tp:taxon-name><tp:taxon-name-part taxon-name-part-type="genus">Sinularia</tp:taxon-name-part></tp:taxon-name></italic>, but a <italic><tp:taxon-name><tp:taxon-name-part taxon-name-part-type="genus">Cladiella</tp:taxon-name-part></tp:taxon-name></italic> specimen, as proven by its colony shape and typical suite of figure-eight and dumbbell sclerites (Figures <xref ref-type="fig" rid="F2">2C</xref>, <xref ref-type="fig" rid="F7">7</xref>–<xref ref-type="fig" rid="F8">8</xref>).</p><fig id="F6" position="float" orientation="portrait"><label>Figure 6.</label><caption><p>
          <italic><tp:taxon-name><tp:taxon-name-part taxon-name-part-type="genus">Sinularia</tp:taxon-name-part> <tp:taxon-name-part taxon-name-part-type="species">polydactyla</tp:taxon-name-part></tp:taxon-name></italic> (Ehrenberg, 1834), paralectotype <named-content xmlns:xlink="http://www.w3.org/1999/xlink" content-type="dwc:institutional_code" xlink:type="simple">ZMB</named-content> 298 (smallest colony). <bold>A</bold> clubs of surface layer top of colony <bold>B</bold> spindles.</p></caption><graphic xmlns:xlink="http://www.w3.org/1999/xlink" xlink:href="zookeys-581-071-g006.jpg" position="float" orientation="portrait" xlink:type="simple" id="oo_85000.jpg"/></fig><fig id="F7" position="float" orientation="portrait"><label>Figure 7.</label><caption><p>
          <italic><tp:taxon-name><tp:taxon-name-part taxon-name-part-type="genus">Sinularia</tp:taxon-name-part> <tp:taxon-name-part taxon-name-part-type="species">polydactyla</tp:taxon-name-part></tp:taxon-name></italic> (Ehrenberg, 1834), paralectotype <named-content xmlns:xlink="http://www.w3.org/1999/xlink" content-type="dwc:institutional_code" xlink:type="simple">ZMB</named-content> 300. Sclerites of top of colony.</p></caption><graphic xmlns:xlink="http://www.w3.org/1999/xlink" xlink:href="zookeys-581-071-g007.jpg" position="float" orientation="portrait" xlink:type="simple" id="oo_85001.jpg"/></fig><fig id="F8" position="float" orientation="portrait"><label>Figure 8.</label><caption><p>
          <italic><tp:taxon-name><tp:taxon-name-part taxon-name-part-type="genus">Sinularia</tp:taxon-name-part> <tp:taxon-name-part taxon-name-part-type="species">polydactyla</tp:taxon-name-part></tp:taxon-name></italic> (Ehrenberg, 1834), paralectotype <named-content xmlns:xlink="http://www.w3.org/1999/xlink" content-type="dwc:institutional_code" xlink:type="simple">ZMB</named-content> 300. Sclerites of base of colony.</p></caption><graphic xmlns:xlink="http://www.w3.org/1999/xlink" xlink:href="zookeys-581-071-g008.jpg" position="float" orientation="portrait" xlink:type="simple" id="oo_85002.jpg"/></fig><p>Notably the Red Sea <italic><tp:taxon-name><tp:taxon-name-part taxon-name-part-type="genus">Sinularia</tp:taxon-name-part> <tp:taxon-name-part taxon-name-part-type="species">polydactyla</tp:taxon-name-part></tp:taxon-name></italic> colonies can be much larger than the lectotypes and have longer lobules (Figure <xref ref-type="fig" rid="F2">2F</xref>, <abbrev xmlns:xlink="http://www.w3.org/1999/xlink" content-type="institution" xlink:title="Zoological Museum, Department of Zoology, Tel Aviv University, Israel" xlink:type="simple">ZMTAU</abbrev> 31610).</p><!--PageBreak--><!--PageBreak--><!--PageBreak--><!--PageBreak--><!--PageBreak--><!--PageBreak--><!--PageBreak--><!--PageBreak--><!--PageBreak--><!--PageBreak--><!--PageBreak--><!--PageBreak--><!--PageBreak--><p>
            <italic><tp:taxon-name><tp:taxon-name-part taxon-name-part-type="genus">Sinularia</tp:taxon-name-part> <tp:taxon-name-part taxon-name-part-type="species">compressa</tp:taxon-name-part></tp:taxon-name></italic> Tixier-Durivault, 1945 exhibits close similarity to <italic><tp:taxon-name><tp:taxon-name-part taxon-name-part-type="genus">Sinularia</tp:taxon-name-part> <tp:taxon-name-part taxon-name-part-type="species">polydactyla</tp:taxon-name-part></tp:taxon-name></italic>. It differs in having clubs in the surface layer of the lobes with more slender handle and spinier head. <italic><tp:taxon-name><tp:taxon-name-part taxon-name-part-type="genus">Sinularia</tp:taxon-name-part> <tp:taxon-name-part taxon-name-part-type="species">compressa</tp:taxon-name-part></tp:taxon-name></italic> specimens <abbrev xmlns:xlink="http://www.w3.org/1999/xlink" content-type="institution" xlink:title="Zoological Museum, Department of Zoology, Tel Aviv University, Israel" xlink:type="simple">ZMTAU</abbrev> 34140, 34142, and 34150, all from the Red Sea (Figure <xref ref-type="fig" rid="F2">2G</xref>) feature similar sclerites (Figures <xref ref-type="fig" rid="F9">9</xref>–<xref ref-type="fig" rid="F11">11</xref>) despite differences in their colony shape.</p><fig id="F9" position="float" orientation="portrait"><label>Figure 9.</label><caption><p>
          <italic><tp:taxon-name><tp:taxon-name-part taxon-name-part-type="genus">Sinularia</tp:taxon-name-part> <tp:taxon-name-part taxon-name-part-type="species">compressa</tp:taxon-name-part></tp:taxon-name></italic> Tixier-Durivault, 1945, <abbrev xmlns:xlink="http://www.w3.org/1999/xlink" content-type="institution" xlink:title="Zoological Museum, Department of Zoology, Tel Aviv University, Israel" xlink:type="simple">ZMTAU</abbrev> 34142. Clubs of surface layer of top of colony.</p></caption><graphic xmlns:xlink="http://www.w3.org/1999/xlink" xlink:href="zookeys-581-071-g009.jpg" position="float" orientation="portrait" xlink:type="simple" id="oo_85003.jpg"/></fig><fig id="F10" position="float" orientation="portrait"><label>Figure 10.</label><caption><p>
          <italic><tp:taxon-name><tp:taxon-name-part taxon-name-part-type="genus">Sinularia</tp:taxon-name-part> <tp:taxon-name-part taxon-name-part-type="species">compressa</tp:taxon-name-part></tp:taxon-name></italic> Tixier-Durivault, 1945, <abbrev xmlns:xlink="http://www.w3.org/1999/xlink" content-type="institution" xlink:title="Zoological Museum, Department of Zoology, Tel Aviv University, Israel" xlink:type="simple">ZMTAU</abbrev> 34142. <bold>A</bold> spindles of surface layer of top of colony <bold>B</bold> spindles of interior of top of colony <bold>C</bold> tuberculation of a spindle.</p></caption><graphic xmlns:xlink="http://www.w3.org/1999/xlink" xlink:href="zookeys-581-071-g010.jpg" position="float" orientation="portrait" xlink:type="simple" id="oo_85004.jpg"/></fig><fig id="F11" position="float" orientation="portrait"><label>Figure 11.</label><caption><p>
          <italic><tp:taxon-name><tp:taxon-name-part taxon-name-part-type="genus">Sinularia</tp:taxon-name-part> <tp:taxon-name-part taxon-name-part-type="species">compressa</tp:taxon-name-part></tp:taxon-name></italic> Tixier-Durivault, 1945, <abbrev xmlns:xlink="http://www.w3.org/1999/xlink" content-type="institution" xlink:title="Zoological Museum, Department of Zoology, Tel Aviv University, Israel" xlink:type="simple">ZMTAU</abbrev> 34142. <bold>A</bold> clubs of surface layer base of colony <bold>B</bold> spindles.</p></caption><graphic xmlns:xlink="http://www.w3.org/1999/xlink" xlink:href="zookeys-581-071-g011.jpg" position="float" orientation="portrait" xlink:type="simple" id="oo_85005.jpg"/></fig><p>Finally, we re-examined the type of <italic><tp:taxon-name><tp:taxon-name-part taxon-name-part-type="genus">Sinularia</tp:taxon-name-part> <tp:taxon-name-part taxon-name-part-type="species">candidula</tp:taxon-name-part></tp:taxon-name></italic> Verseveldt &amp; Benayahu, 1983, <named-content xmlns:xlink="http://www.w3.org/1999/xlink" content-type="dwc:institutional_code" xlink:type="simple">RMNH</named-content> Coel. 11837, also depicting its sclerites (Figures <xref ref-type="fig" rid="F12">12</xref>–<xref ref-type="fig" rid="F14">14</xref>). There were no noticeable differences between that species and specimens identified as <italic><tp:taxon-name><tp:taxon-name-part taxon-name-part-type="genus">Sinularia</tp:taxon-name-part> <tp:taxon-name-part taxon-name-part-type="species">polydactyla</tp:taxon-name-part></tp:taxon-name></italic>, and therefore we synonymized <italic><tp:taxon-name><tp:taxon-name-part taxon-name-part-type="genus">Sinularia</tp:taxon-name-part> <tp:taxon-name-part taxon-name-part-type="species">candidula</tp:taxon-name-part></tp:taxon-name></italic> also with <italic><tp:taxon-name><tp:taxon-name-part taxon-name-part-type="genus">Sinularia</tp:taxon-name-part> <tp:taxon-name-part taxon-name-part-type="species">polydactyla</tp:taxon-name-part></tp:taxon-name></italic>.</p><fig id="F12" position="float" orientation="portrait"><label>Figure 12</label><caption><p>
          <italic><tp:taxon-name><tp:taxon-name-part taxon-name-part-type="genus">Sinularia</tp:taxon-name-part> <tp:taxon-name-part taxon-name-part-type="species">candidula</tp:taxon-name-part></tp:taxon-name></italic> Verseveldt &amp; Benayahu, 1983. Clubs of surface layer top of colony.</p></caption><graphic xmlns:xlink="http://www.w3.org/1999/xlink" xlink:href="zookeys-581-071-g012.jpg" position="float" orientation="portrait" xlink:type="simple" id="oo_85006.jpg"/></fig><fig id="F13" position="float" orientation="portrait"><label>Figure 13</label><caption><p>
          <italic><tp:taxon-name><tp:taxon-name-part taxon-name-part-type="genus">Sinularia</tp:taxon-name-part> <tp:taxon-name-part taxon-name-part-type="species">candidula</tp:taxon-name-part></tp:taxon-name></italic> Verseveldt &amp; Benayahu, 1983. <bold>A</bold> spindles of surface layer of top of colony <bold>B</bold> spindles of interior of top of colony <bold>C</bold> tuberculation of a spindle.</p></caption><graphic xmlns:xlink="http://www.w3.org/1999/xlink" xlink:href="zookeys-581-071-g013.jpg" position="float" orientation="portrait" xlink:type="simple" id="oo_85007.jpg"/></fig><fig id="F14" position="float" orientation="portrait"><label>Figure 14</label><caption><p>
          <italic><tp:taxon-name><tp:taxon-name-part taxon-name-part-type="genus">Sinularia</tp:taxon-name-part> <tp:taxon-name-part taxon-name-part-type="species">candidula</tp:taxon-name-part></tp:taxon-name></italic> Verseveldt &amp; Benayahu, 1983. <bold>A</bold> clubs of surface layer base of colony <bold>B</bold> spindles.</p></caption><graphic xmlns:xlink="http://www.w3.org/1999/xlink" xlink:href="zookeys-581-071-g014.jpg" position="float" orientation="portrait" xlink:type="simple" id="oo_85008.jpg"/></fig></tp:treatment-sec><ref-list><ref id="B3"><mixed-citation xmlns:xlink="http://www.w3.org/1999/xlink" xlink:type="simple">
          <person-group><name name-style="western"><surname>Dautova</surname><given-names>T</given-names></name><name name-style="western"><surname>Savinkin</surname><given-names>O</given-names></name></person-group> (<year>2013</year>) <source><tp:taxon-name><tp:taxon-name-part taxon-name-part-type="subclass">Octocorallia</tp:taxon-name-part></tp:taxon-name><tp:taxon-name><tp:taxon-name-part taxon-name-part-type="family">Alcyoniidae</tp:taxon-name-part></tp:taxon-name> of Nha Trang Bay, South China Sea.</source> <publisher-name>KMK Press</publisher-name>, <publisher-loc>Moscow</publisher-loc>, <size units="page">270 pp</size>.</mixed-citation></ref><ref id="B19"><mixed-citation xmlns:xlink="http://www.w3.org/1999/xlink" xlink:type="simple">
          <person-group><name name-style="western"><surname>Verseveldt</surname><given-names>J</given-names></name></person-group> (<year>1980</year>) <article-title>A revision of the genus <italic><tp:taxon-name><tp:taxon-name-part taxon-name-part-type="genus">Sinularia</tp:taxon-name-part></tp:taxon-name></italic> May (<tp:taxon-name><tp:taxon-name-part taxon-name-part-type="subclass">Octocorallia</tp:taxon-name-part></tp:taxon-name>, <tp:taxon-name><tp:taxon-name-part taxon-name-part-type="order">Alcyonacea</tp:taxon-name-part></tp:taxon-name>).</article-title> <source>Zoologische Verhandelingen Leiden</source> <volume>179</volume>: <fpage>1</fpage>–<lpage>128</lpage>.</mixed-citation></ref><ref id="B7"><mixed-citation xmlns:xlink="http://www.w3.org/1999/xlink" xlink:type="simple">
          <person-group><name name-style="western"><surname>Haverkort-Yeh</surname><given-names>R</given-names></name><name name-style="western"><surname>McFadden</surname><given-names>CS</given-names></name><name name-style="western"><surname>Halasz</surname><given-names>A</given-names></name><name name-style="western"><surname>Berumen</surname><given-names>M</given-names></name><name name-style="western"><surname>Benayahu</surname><given-names>Y</given-names></name><name name-style="western"><surname>Toonen</surname><given-names>RJ</given-names></name></person-group> (<year>2013</year>) <article-title>A taxonomic survey of Saudi Arabian Red Sea octocorals (<tp:taxon-name><tp:taxon-name-part taxon-name-part-type="phylum">Cnidaria</tp:taxon-name-part></tp:taxon-name>: <tp:taxon-name><tp:taxon-name-part taxon-name-part-type="order">Alcyonacea</tp:taxon-name-part></tp:taxon-name>).</article-title> <source>Marine Biodiversity</source> <volume>43</volume>: <fpage>279</fpage>–<lpage>291</lpage>. doi: <ext-link xlink:type="simple" ext-link-type="doi" xlink:href="10.1007/s12526-013-0157-4">10.1007/s12526-013-0157-4</ext-link></mixed-citation></ref><ref id="B11"><mixed-citation xmlns:xlink="http://www.w3.org/1999/xlink" xlink:type="simple">
          <person-group><name name-style="western"><surname>McFadden</surname><given-names>CS</given-names></name><name name-style="western"><surname>Ofwegen</surname><given-names>LP van</given-names></name><name name-style="western"><surname>Beckman</surname><given-names>EJ</given-names></name><name name-style="western"><surname>Benayahu</surname><given-names>Y</given-names></name><name name-style="western"><surname>Alderslade</surname><given-names>P</given-names></name></person-group> (<year>2009</year>) <article-title>Molecular systematics of the speciose Indo-Pacific soft coral genus, <italic><tp:taxon-name><tp:taxon-name-part taxon-name-part-type="genus">Sinularia</tp:taxon-name-part></tp:taxon-name></italic> (<tp:taxon-name><tp:taxon-name-part taxon-name-part-type="class">Anthozoa</tp:taxon-name-part></tp:taxon-name>: <tp:taxon-name><tp:taxon-name-part taxon-name-part-type="subclass">Octocorallia</tp:taxon-name-part></tp:taxon-name>).</article-title> <source>Invertebrate Biology</source> <volume>128</volume>: <fpage>303</fpage>–<lpage>323</lpage>. doi: <ext-link xlink:type="simple" ext-link-type="doi" xlink:href="10.1111/j.1744-7410.2009.00179.x">10.1111/j.1744-7410.2009.00179.x</ext-link></mixed-citation></ref><ref id="B12"><mixed-citation xmlns:xlink="http://www.w3.org/1999/xlink" xlink:type="simple">
          <person-group><name name-style="western"><surname>McFadden</surname><given-names>CS</given-names></name><name name-style="western"><surname>Benayahu</surname><given-names>Y</given-names></name><name name-style="western"><surname>Pante</surname><given-names>E</given-names></name><name name-style="western"><surname>Thoma</surname><given-names>JN</given-names></name><name name-style="western"><surname>Nevarez</surname><given-names>PA</given-names></name><name name-style="western"><surname>France</surname><given-names>SC</given-names></name></person-group> (<year>2011</year>) <article-title>Limitations of mitochondrial gene barcoding in <tp:taxon-name><tp:taxon-name-part taxon-name-part-type="subclass">Octocorallia</tp:taxon-name-part></tp:taxon-name>.</article-title> <source>Molecular ecology resources</source> <volume>11</volume>(<issue>1</issue>): <fpage>19</fpage>–<lpage>31</lpage>. doi: <ext-link xlink:type="simple" ext-link-type="doi" xlink:href="10.1111/j.1755-0998.2010.02875.x">10.1111/j.1755-0998.2010.02875.x</ext-link></mixed-citation></ref><ref id="B16"><mixed-citation xmlns:xlink="http://www.w3.org/1999/xlink" xlink:type="simple">
          <person-group><name name-style="western"><surname>Ofwegen</surname><given-names>LP van</given-names></name><name name-style="western"><surname>Vennam</surname><given-names>J</given-names></name></person-group> (<year>1994</year>) <article-title>Results of the Rumphius Biohistorical Expedition to Ambon (1990). Part 3. The <tp:taxon-name><tp:taxon-name-part taxon-name-part-type="family">Alcyoniidae</tp:taxon-name-part></tp:taxon-name> (<tp:taxon-name><tp:taxon-name-part taxon-name-part-type="subclass">Octocorallia</tp:taxon-name-part></tp:taxon-name>: <tp:taxon-name><tp:taxon-name-part taxon-name-part-type="order">Alcyonacea</tp:taxon-name-part></tp:taxon-name>).</article-title> <source>Zoologische Mededelingen Leiden</source> <volume>68</volume>: <fpage>135</fpage>–<lpage>158</lpage>.</mixed-citation></ref></ref-list></tp:taxon-treatment>
