# Supplementary material for: Sinularia polydactyla (Ehrenberg, 1834) (Cnidaria, Octocorallia) re-examined, with the description of a new species
Source: Zookeys. 2016 Apr 14;(581):71–126. doi: 10.3897/zookeys.581.7455 (PMC4857042; doi:10.3897/zookeys.581.7455)
Supplement: XML Treatment for Sinularia levi [file zookeys.581.7455-treatment2.xml]

<!DOCTYPE tp:taxon-treatment
  PUBLIC "-//TaxonX//DTD Taxonomic Treatment Publishing DTD v0 20100105//EN" "tax-treatment-NSO.dtd">
<tp:taxon-treatment xmlns:tp="http://www.plazi.org/taxpub"><tp:treatment-meta><kwd-group><label>Taxon classification</label><kwd><named-content content-type="kingdom">Animalia</named-content></kwd><kwd><named-content content-type="order">Alcyonacea</named-content></kwd><kwd><named-content content-type="family">Alcyoniidae</named-content></kwd></kwd-group><mixed-citation publication-type="journal"><person-group><name><surname>van Ofwegen</surname><given-names>Leen P.</given-names></name><name><surname>McFadden</surname><given-names>Catherine S.</given-names></name><name><surname>Benayahu</surname><given-names>Yehuda</given-names></name></person-group><article-title>
          <italic><tp:taxon-name><tp:taxon-name-part taxon-name-part-type="genus">Sinularia</tp:taxon-name-part> <tp:taxon-name-part taxon-name-part-type="species">polydactyla</tp:taxon-name-part></tp:taxon-name></italic> (Ehrenberg, 1834) (<tp:taxon-name><tp:taxon-name-part taxon-name-part-type="phylum">Cnidaria</tp:taxon-name-part></tp:taxon-name>, <tp:taxon-name><tp:taxon-name-part taxon-name-part-type="subclass">Octocorallia</tp:taxon-name-part></tp:taxon-name>) re-examined, with the description of a new species</article-title><source>Zookeys</source><day>14</day><month>4</month><year>2016</year><volume>2016</volume><issue>581</issue><fpage>71</fpage><lpage>126</lpage><pub-id pub-id-type="doi">10.3897/zookeys.581.7455</pub-id></mixed-citation></tp:treatment-meta><tp:nomenclature><tp:taxon-name>
            <tp:taxon-name-part taxon-name-part-type="genus">Sinularia</tp:taxon-name-part>
            <tp:taxon-name-part taxon-name-part-type="species">levi</tp:taxon-name-part>
            <object-id xmlns:xlink="http://www.w3.org/1999/xlink" content-type="zoobank" xlink:type="simple">http://zoobank.org/1EBC5A7A-629C-4A43-8A1D-C5A45B1B494B</object-id>
          </tp:taxon-name><tp:taxon-status xmlns:xlink="http://www.w3.org/1999/xlink" xlink:type="simple">sp. n.</tp:taxon-status><xref ref-type="fig" rid="F2">Figures 2D–E</xref><xref ref-type="fig" rid="F15">, 15</xref><xref ref-type="fig" rid="F16">, 16</xref><xref ref-type="fig" rid="F17">, 17</xref><xref ref-type="fig" rid="F18">, 18</xref><xref ref-type="fig" rid="F44">, 44</xref><!--PageBreak--><!--PageBreak--><tp:nomenclature-citation-list><tp:nomenclature-citation><tp:taxon-name><tp:taxon-name-part taxon-name-part-type="genus">Sinularia</tp:taxon-name-part> <tp:taxon-name-part taxon-name-part-type="species">polydactyla</tp:taxon-name-part></tp:taxon-name><comment> (partly); Verseveldt 1971: 4 (Madagascar).</comment></tp:nomenclature-citation><tp:nomenclature-citation><tp:taxon-name><tp:taxon-name-part taxon-name-part-type="genus">Sinularia</tp:taxon-name-part> <tp:taxon-name-part taxon-name-part-type="species">polydactyla</tp:taxon-name-part></tp:taxon-name><comment>; <xref ref-type="bibr" rid="B11">McFadden et al. 2009</xref>: 321 (Eilat, northern Red Sea); 2011: 25.</comment></tp:nomenclature-citation></tp:nomenclature-citation-list></tp:nomenclature><tp:treatment-sec sec-type="type material"><title>Type material examined.</title><p>
            <named-content xmlns:xlink="http://www.w3.org/1999/xlink" content-type="dwc:typeStatus" xlink:type="simple">holotype</named-content>: <abbrev xmlns:xlink="http://www.w3.org/1999/xlink" content-type="institution" xlink:title="Zoological Museum, Department of Zoology, Tel Aviv University, Israel" xlink:type="simple">ZMTAU</abbrev> Co 34106, Eilat Nature Reserve, Gulf of Aqaba, northern Red Sea (Israel), <named-content xmlns:xlink="http://www.w3.org/1999/xlink" content-type="dwc:verbatimCoordinates" xlink:type="simple"><named-content content-type="geo-json" specific-use="{&#34;type&#34;:&#34;Point&#34;,&#34;coordinates&#34;:[34.9225,29.51]}" xlink:type="simple">29°30.6'N, 34°55.35'E</named-content></named-content>, depth 2.4-5.5 m, coll. Y. Benayahu, <named-content xmlns:xlink="http://www.w3.org/1999/xlink" content-type="date" xlink:type="simple">24 July 2007</named-content>; <named-content xmlns:xlink="http://www.w3.org/1999/xlink" content-type="dwc:typeStatus" xlink:type="simple">paratype</named-content>: <abbrev xmlns:xlink="http://www.w3.org/1999/xlink" content-type="institution" xlink:title="Zoological Museum, Department of Zoology, Tel Aviv University, Israel" xlink:type="simple">ZMTAU</abbrev> Co 34138, same data as <named-content xmlns:xlink="http://www.w3.org/1999/xlink" content-type="dwc:typeStatus" xlink:type="simple">holotype</named-content>.</p></tp:treatment-sec><tp:treatment-sec sec-type="material"><title>Other material examined.</title><p>
            <named-content xmlns:xlink="http://www.w3.org/1999/xlink" content-type="dwc:institutional_code" xlink:type="simple">RMNH</named-content> Coel. 6648, W of harbour, Hellville, Nosy Bé, Madagascar, 12 m, <named-content xmlns:xlink="http://www.w3.org/1999/xlink" content-type="date" xlink:type="simple">26 July 1967</named-content>, coll. A.G. Humes, 1205, det. J. Verseveldt, one specimen and six microscope slides; <named-content xmlns:xlink="http://www.w3.org/1999/xlink" content-type="dwc:institutional_code" xlink:type="simple">RMNH</named-content> Coel. 6649, Ambariobe, near Nosy Bé, Madagascar, 2 m, <named-content xmlns:xlink="http://www.w3.org/1999/xlink" content-type="date" xlink:type="simple">22 August 1967</named-content>, coll. A.G. Humes, 1307, det. J. Verseveldt, one specimen and four microscope slides; <named-content xmlns:xlink="http://www.w3.org/1999/xlink" content-type="dwc:institutional_code" xlink:type="simple">RMNH</named-content> Coel. 6650, Banc de Cinq Mètres, near Nosy Bé, Madagascar, 20 m, <named-content xmlns:xlink="http://www.w3.org/1999/xlink" content-type="date" xlink:type="simple">6 August 1967</named-content>, coll. A.G. Humes, det. J. Verseveldt, one specimen and four microscope slides; <named-content xmlns:xlink="http://www.w3.org/1999/xlink" content-type="dwc:institutional_code" xlink:type="simple">RMNH</named-content> Coel. 6651, Banc de Cinq Mètres, near Nosy Bé, Madagascar, 20 m, <named-content xmlns:xlink="http://www.w3.org/1999/xlink" content-type="date" xlink:type="simple">6 August 1967</named-content>, coll. A.G. Humes, det. J. Verseveldt, one specimen and three microscope slides; <abbrev xmlns:xlink="http://www.w3.org/1999/xlink" content-type="institution" xlink:title="Zoological Museum, Department of Zoology, Tel Aviv University, Israel" xlink:type="simple">ZMTAU</abbrev> 34108, Eilat, Gulf of Aqaba, northern Red Sea, Israel, <named-content xmlns:xlink="http://www.w3.org/1999/xlink" content-type="dwc:verbatimCoordinates" xlink:type="simple"><named-content content-type="geo-json" specific-use="{&#34;type&#34;:&#34;Point&#34;,&#34;coordinates&#34;:[34.9225,29.51]}" xlink:type="simple">29°30.6'N, 34°55.35'E</named-content></named-content>, 2.4–5.5 m, <named-content xmlns:xlink="http://www.w3.org/1999/xlink" content-type="date" xlink:type="simple">24 July 2007</named-content>, coll. Y Benayahu; <abbrev xmlns:xlink="http://www.w3.org/1999/xlink" content-type="institution" xlink:title="Zoological Museum, Department of Zoology, Tel Aviv University, Israel" xlink:type="simple">ZMTAU</abbrev> 36585, Eilat, Gulf of Aqaba, northern Red Sea, Israel,1–2 m, <named-content xmlns:xlink="http://www.w3.org/1999/xlink" content-type="date" xlink:type="simple">June 2014</named-content>, coll. E. Shoham and Y. Benayahu; <abbrev xmlns:xlink="http://www.w3.org/1999/xlink" content-type="institution" xlink:title="Zoological Museum, Department of Zoology, Tel Aviv University, Israel" xlink:type="simple">ZMTAU</abbrev> 36607, Eilat, Gulf of Aqaba, northern Red Sea, Israel, 1–2 m, <named-content xmlns:xlink="http://www.w3.org/1999/xlink" content-type="date" xlink:type="simple">June 2014</named-content>, coll. E. Shoham and Y. Benayahu.</p></tp:treatment-sec><tp:treatment-sec sec-type="Description"><title>Description.</title><p>The holotype is 5.5 cm high and 3 cm wide (Figure <xref ref-type="fig" rid="F2">2D</xref>) with a stalk 3 cm long. The primary lobes give off short knob-like lobules up to 5 mm long. The polyp openings are visible as small pits.</p><p>
            <bold>Sclerites.</bold> Polyps without collaret, but with points featuring poorly developed clubs, up to 0.15 mm long (Figure <xref ref-type="fig" rid="F15">15A</xref>). Tentacles with rods that sometimes are ramified, up to 0.08 mm long (Figure <xref ref-type="fig" rid="F15">15B</xref>). The surface layer of the lobules has clubs with a central wart, the smallest are 0.08 mm long, most are around 0.10 mm, some reach a length of 0.25 mm (Figure <xref ref-type="fig" rid="F15">15C</xref>). Furthermore, the surface layer of the lobules has spindles, up to 0.35 mm long, with simple tubercles (Figure <xref ref-type="fig" rid="F16">16A</xref>). The sclerites of the <!--PageBreak--><!--PageBreak--><!--PageBreak--><!--PageBreak--><!--PageBreak-->surface layer of the base of the colony resemble those of the surface layer of the lobules, but clubs and spindles are shorter, up to 0.20 mm long, and the spindles and handles of the clubs are wider (Figure <xref ref-type="fig" rid="F17">17</xref>). A few sclerites intermediate between those of surface and interior are also present (Figure <xref ref-type="fig" rid="F18">18C</xref>). The interior of the colony has unbranched spindles. In the lobules the spindles are up to 2.5 mm long (Figure <xref ref-type="fig" rid="F16">16B</xref>), almost all having complex tubercles (Figure <xref ref-type="fig" rid="F16">16C</xref>). In the base of the colony they are up to 2 mm long (Figure <xref ref-type="fig" rid="F18">18A</xref>), many with complex tubercles (Figure <xref ref-type="fig" rid="F18">18B</xref>).</p><fig id="F15" position="float" orientation="portrait"><label>Figure 15.</label><caption><p>
          <italic><tp:taxon-name><tp:taxon-name-part taxon-name-part-type="genus">Sinularia</tp:taxon-name-part> <tp:taxon-name-part taxon-name-part-type="species">levi</tp:taxon-name-part></tp:taxon-name></italic> sp. n. holotype, <abbrev xmlns:xlink="http://www.w3.org/1999/xlink" content-type="institution" xlink:title="Zoological Museum, Department of Zoology, Tel Aviv University, Israel" xlink:type="simple">ZMTAU</abbrev> Co 34106. <bold>A</bold> point clubs <bold>B</bold> tentacle rods <bold>C</bold> clubs of surface layer top of colony.</p></caption><graphic xmlns:xlink="http://www.w3.org/1999/xlink" xlink:href="zookeys-581-071-g015.jpg" position="float" orientation="portrait" xlink:type="simple" id="oo_85009.jpg"/></fig><fig id="F16" position="float" orientation="portrait"><label>Figure 16.</label><caption><p>
          <italic><tp:taxon-name><tp:taxon-name-part taxon-name-part-type="genus">Sinularia</tp:taxon-name-part> <tp:taxon-name-part taxon-name-part-type="species">levi</tp:taxon-name-part></tp:taxon-name></italic> sp. n. holotype, <abbrev xmlns:xlink="http://www.w3.org/1999/xlink" content-type="institution" xlink:title="Zoological Museum, Department of Zoology, Tel Aviv University, Israel" xlink:type="simple">ZMTAU</abbrev> Co 34106. <bold>A</bold> spindles of surface layer top of colony <bold>B</bold> spindles of the interior of top of colony <bold>C</bold> tuberculation of a spindle.</p></caption><graphic xmlns:xlink="http://www.w3.org/1999/xlink" xlink:href="zookeys-581-071-g016.jpg" position="float" orientation="portrait" xlink:type="simple" id="oo_85010.jpg"/></fig><fig id="F17" position="float" orientation="portrait"><label>Figure 17.</label><caption><p>
          <italic><tp:taxon-name><tp:taxon-name-part taxon-name-part-type="genus">Sinularia</tp:taxon-name-part> <tp:taxon-name-part taxon-name-part-type="species">levi</tp:taxon-name-part></tp:taxon-name></italic> sp. n. holotype, <abbrev xmlns:xlink="http://www.w3.org/1999/xlink" content-type="institution" xlink:title="Zoological Museum, Department of Zoology, Tel Aviv University, Israel" xlink:type="simple">ZMTAU</abbrev> Co 34106. <bold>A</bold> cross of surface layer of the base of the colony <bold>B</bold> clubs <bold>C</bold> spindles.</p></caption><graphic xmlns:xlink="http://www.w3.org/1999/xlink" xlink:href="zookeys-581-071-g017.jpg" position="float" orientation="portrait" xlink:type="simple" id="oo_85011.jpg"/></fig><fig id="F18" position="float" orientation="portrait"><label>Figure 18.</label><caption><p>
          <italic><tp:taxon-name><tp:taxon-name-part taxon-name-part-type="genus">Sinularia</tp:taxon-name-part> <tp:taxon-name-part taxon-name-part-type="species">levi</tp:taxon-name-part></tp:taxon-name></italic> sp. n. holotype, <abbrev xmlns:xlink="http://www.w3.org/1999/xlink" content-type="institution" xlink:title="Zoological Museum, Department of Zoology, Tel Aviv University, Israel" xlink:type="simple">ZMTAU</abbrev> Co 34106. <bold>A</bold> spindles of interior of base of colony <bold>B</bold> tuberculation of two of the spindles <bold>C</bold> spindle and club intermediate between surface and interior sclerites.</p></caption><graphic xmlns:xlink="http://www.w3.org/1999/xlink" xlink:href="zookeys-581-071-g018.jpg" position="float" orientation="portrait" xlink:type="simple" id="oo_85012.jpg"/></fig><p>
            <bold>Colour.</bold> The alcohol-preserved specimen is brown.</p></tp:treatment-sec><tp:treatment-sec sec-type="Etymology"><title>Etymology.</title><p>Named after the late Prof. Lev Fishelson, Tel Aviv University, pioneering and outstanding marine biologist, who investigated Red Sea coral reefs.</p></tp:treatment-sec><tp:treatment-sec sec-type="Intraspecific variation"><title>Intraspecific variation.</title><p>The paratype <abbrev xmlns:xlink="http://www.w3.org/1999/xlink" content-type="institution" xlink:title="Zoological Museum, Department of Zoology, Tel Aviv University, Israel" xlink:type="simple">ZMTAU</abbrev> Co 34138 (Figure <xref ref-type="fig" rid="F2">2E</xref>) has similar sclerites, colony shape and colour.</p></tp:treatment-sec><tp:treatment-sec sec-type="Remarks"><title>Remarks.</title><p>Preserved specimens have a brown colony colour. In the <named-content xmlns:xlink="http://www.w3.org/1999/xlink" content-type="dwc:institutional_code" xlink:type="simple">RMNH</named-content>, only four specimens from Madagascar identified by Verseveldt as <italic><tp:taxon-name><tp:taxon-name-part taxon-name-part-type="genus">Sinularia</tp:taxon-name-part> <tp:taxon-name-part taxon-name-part-type="species">polydactyla</tp:taxon-name-part></tp:taxon-name></italic> can be referred to this species. Live colonies are shown in Figure <xref ref-type="fig" rid="F44">44</xref>.</p></tp:treatment-sec><tp:treatment-sec><!--Section generated to contain objects referenced in tp:taxon-treatment.--><fig id="F2" position="float" orientation="portrait"><label>Figure 2.</label><caption><p>Colonies. <bold>A</bold> <italic><tp:taxon-name><tp:taxon-name-part taxon-name-part-type="genus">Sinularia</tp:taxon-name-part> <tp:taxon-name-part taxon-name-part-type="species">polydactyla</tp:taxon-name-part></tp:taxon-name></italic> (Ehrenberg, 1834), lectotype <named-content xmlns:xlink="http://www.w3.org/1999/xlink" content-type="dwc:institutional_code" xlink:type="simple">ZMB</named-content> 299 <bold>B</bold> paralectotype <named-content xmlns:xlink="http://www.w3.org/1999/xlink" content-type="dwc:institutional_code" xlink:type="simple">ZMB</named-content> 298 <bold>C</bold> paralectotype <named-content xmlns:xlink="http://www.w3.org/1999/xlink" content-type="dwc:institutional_code" xlink:type="simple">ZMB</named-content> 300 <bold>D</bold> <italic><tp:taxon-name><tp:taxon-name-part taxon-name-part-type="genus">Sinularia</tp:taxon-name-part> <tp:taxon-name-part taxon-name-part-type="species">levi</tp:taxon-name-part></tp:taxon-name></italic> sp. n. holotype <abbrev xmlns:xlink="http://www.w3.org/1999/xlink" content-type="institution" xlink:title="Zoological Museum, Department of Zoology, Tel Aviv University, Israel" xlink:type="simple">ZMTAU</abbrev> Co 34106 <bold>E</bold> paratype <abbrev xmlns:xlink="http://www.w3.org/1999/xlink" content-type="institution" xlink:title="Zoological Museum, Department of Zoology, Tel Aviv University, Israel" xlink:type="simple">ZMTAU</abbrev> Co 34138 <bold>F</bold> <italic><tp:taxon-name><tp:taxon-name-part taxon-name-part-type="genus">Sinularia</tp:taxon-name-part> <tp:taxon-name-part taxon-name-part-type="species">compressa</tp:taxon-name-part></tp:taxon-name></italic> Tixier-Durivault, 1945, <abbrev xmlns:xlink="http://www.w3.org/1999/xlink" content-type="institution" xlink:title="Zoological Museum, Department of Zoology, Tel Aviv University, Israel" xlink:type="simple">ZMTAU</abbrev> 31610 <bold>G</bold> <abbrev xmlns:xlink="http://www.w3.org/1999/xlink" content-type="institution" xlink:title="Zoological Museum, Department of Zoology, Tel Aviv University, Israel" xlink:type="simple">ZMTAU</abbrev> 34142.</p></caption><graphic xmlns:xlink="http://www.w3.org/1999/xlink" xlink:href="zookeys-581-071-g002.jpg" position="float" orientation="portrait" xlink:type="simple" id="oo_84996.jpg"/></fig><fig id="F44" position="float" orientation="portrait"><label>Figure 44.</label><caption><p>Live colonies <italic><tp:taxon-name><tp:taxon-name-part taxon-name-part-type="genus">Sinularia</tp:taxon-name-part> <tp:taxon-name-part taxon-name-part-type="species">levi</tp:taxon-name-part></tp:taxon-name></italic> sp. n. <bold>A</bold> <abbrev xmlns:xlink="http://www.w3.org/1999/xlink" content-type="institution" xlink:title="Zoological Museum, Department of Zoology, Tel Aviv University, Israel" xlink:type="simple">ZMTAU</abbrev> 36585 <bold>B</bold> <abbrev xmlns:xlink="http://www.w3.org/1999/xlink" content-type="institution" xlink:title="Zoological Museum, Department of Zoology, Tel Aviv University, Israel" xlink:type="simple">ZMTAU</abbrev> 36607. Photographs by Erez Shoham.</p></caption><graphic xmlns:xlink="http://www.w3.org/1999/xlink" xlink:href="zookeys-581-071-g044.jpg" position="float" orientation="portrait" xlink:type="simple" id="oo_85038.jpg"/></fig></tp:treatment-sec><ref-list><ref id="B11"><mixed-citation xmlns:xlink="http://www.w3.org/1999/xlink" xlink:type="simple">
          <person-group><name name-style="western"><surname>McFadden</surname><given-names>CS</given-names></name><name name-style="western"><surname>Ofwegen</surname><given-names>LP van</given-names></name><name name-style="western"><surname>Beckman</surname><given-names>EJ</given-names></name><name name-style="western"><surname>Benayahu</surname><given-names>Y</given-names></name><name name-style="western"><surname>Alderslade</surname><given-names>P</given-names></name></person-group> (<year>2009</year>) <article-title>Molecular systematics of the speciose Indo-Pacific soft coral genus, <italic><tp:taxon-name><tp:taxon-name-part taxon-name-part-type="genus">Sinularia</tp:taxon-name-part></tp:taxon-name></italic> (<tp:taxon-name><tp:taxon-name-part taxon-name-part-type="class">Anthozoa</tp:taxon-name-part></tp:taxon-name>: <tp:taxon-name><tp:taxon-name-part taxon-name-part-type="subclass">Octocorallia</tp:taxon-name-part></tp:taxon-name>).</article-title> <source>Invertebrate Biology</source> <volume>128</volume>: <fpage>303</fpage>–<lpage>323</lpage>. doi: <ext-link xlink:type="simple" ext-link-type="doi" xlink:href="10.1111/j.1744-7410.2009.00179.x">10.1111/j.1744-7410.2009.00179.x</ext-link></mixed-citation></ref></ref-list></tp:taxon-treatment>
